# Supplementary material for: Diagnosis of childhood and adolescent growth hormone deficiency using transcriptomic data
Source: Front Endocrinol (Lausanne). 2023 Feb 14;14:1026187. doi: 10.3389/fendo.2023.1026187 (PMC9973753; doi:10.3389/fendo.2023.1026187)
Supplement: Supplementary file 2 [file Table_2.xlsx]

## Sheet: Sheet1
Supplementary Table 2 - The 160 genes utilised in the Random Forest Analysis and their relative importance in predicting GHD status as determined by Boruta.
	Mean Importance	Median Importance	Minimum Importance	Maximum Importance	Decision
CALD1	7.16119	7.11734	5.51248	8.30827	Confirmed
NRP2	6.24426	6.31965	4.87448	7.72192	Confirmed
DHRS1	5.91892	5.88309	4.47063	7.37233	Confirmed
MTCH1	5.70061	5.70056	4.55627	6.88027	Confirmed
SHF	5.04196	5.03698	3.68918	6.08763	Confirmed
UCP2	4.48806	4.53862	2.79566	5.78213	Confirmed
RPS14	4.36643	4.39037	2.90462	5.84918	Confirmed
PPME1	4.28103	4.2646	3.23848	5.42059	Confirmed
MERTK	4.20116	4.17372	2.90916	5.70189	Confirmed
SMCR8	4.01074	4.02473	2.96726	5.4828	Confirmed
C6orf47	3.98773	4.03389	2.65068	5.06721	Confirmed
RPL13P5	3.9312	4.02284	2.6986	5.06395	Confirmed
RPUSD3	3.88988	3.96889	2.62331	5.06469	Confirmed
WWC1	3.73981	3.7789	2.22484	4.99634	Confirmed
SH3GLB2	3.65711	3.68398	1.39188	4.83404	Confirmed
GRB10	3.59876	3.63544	1.80351	4.92308	Confirmed
CCDC18	3.54318	3.56397	2.29047	4.67813	Confirmed
ZKSCAN1	3.46535	3.60999	2.21323	4.73003	Confirmed
TFR2	3.36938	3.34889	2.27266	4.76105	Confirmed
GART	3.35291	3.34493	2.24493	4.4985	Confirmed
SLC14A1	3.34804	3.34329	1.6112	4.52192	Confirmed
IPPK	3.30313	3.33825	2.17543	5.0468	Confirmed
THAP11	3.2902	3.31015	2.2798	4.29887	Confirmed
SRRM2	3.21113	3.17222	2.0496	4.49339	Confirmed
CDKN2AIPNL	3.17286	3.16066	1.87223	4.44617	Confirmed
SNX13	3.11699	3.15261	1.74705	3.90182	Confirmed
CD109	3.07648	3.12818	1.71667	4.28562	Confirmed
LMBR1	3.01907	3.06037	1.63365	4.00907	Confirmed
TPPP	2.99488	3.0912	1.23844	3.86509	Confirmed
SUFU	2.98153	3.06883	2.10121	4.04694	Confirmed
GSDMB	2.97923	3.02183	1.33821	4.1961	Confirmed
GNA12	2.95889	2.94935	1.14035	4.09692	Confirmed
LAYN	2.93132	2.99977	1.26124	4.04219	Confirmed
TTLL2	2.88	2.83858	1.66221	3.75357	Confirmed
DMPK	2.78743	2.81386	0.190676	3.97753	Confirmed
SLC16A1	2.73848	2.79526	1.21164	3.78249	Confirmed
GNG3	2.73308	2.75333	1.48648	4.05488	Confirmed
NBPF10	2.72087	2.76591	1.40499	4.40282	Confirmed
MYO15A	2.71051	2.76755	1.45307	3.59167	Confirmed
PLVAP	2.70253	2.73631	1.34941	4.13188	Confirmed
MEGF8	2.69239	2.6779	1.14141	4.07687	Confirmed
LAMC1	2.6878	2.77217	1.05166	3.7651	Confirmed
SESN3	2.68487	2.65736	1.6941	4.00722	Confirmed
MAZ	2.66324	2.62431	1.34777	3.65278	Confirmed
CACNA1I	2.65191	2.64615	1.57313	3.90553	Confirmed
PGPEP1	2.63498	2.64802	0.884009	4.36916	Confirmed
NRXN1	2.632	2.67923	0.786855	3.93423	Confirmed
RBM6	2.62117	2.70481	1.38824	3.90094	Confirmed
NOTCH3	2.59536	2.55532	0.97985	3.73119	Confirmed
RIF1	2.58969	2.62133	1.27763	4.00063	Confirmed
DCUN1D1	2.58914	2.58704	1.4168	4.06319	Confirmed
ZNF627	2.57765	2.5703	1.21447	3.96786	Confirmed
IMMP1L	2.57574	2.62762	0.149981	3.64169	Confirmed
COL4A4	2.51136	2.54801	0.804562	3.45322	Confirmed
ESYT2	2.46663	2.50453	0.734145	3.82418	Confirmed
EPDR1	2.4329	2.52319	0.910956	3.39872	Confirmed
ITGA11	2.41339	2.47035	0.980219	3.37817	Confirmed
CYB5A	2.40712	2.48859	0.216334	3.62719	Confirmed
CENPO	2.40061	2.40794	1.14646	3.54327	Confirmed
TBC1D10A	2.36291	2.35918	0.0218923	4.36055	Confirmed
ZNF441	2.34461	2.33893	1.001	3.55118	Tentative
PSMA8	2.2887	2.31079	1.19457	3.62903	Tentative
SART3	2.27017	2.26888	0	3.54288	Tentative
MPHOSPH8	2.24644	2.3289	-1.001	3.56656	Tentative
NISCH	2.2311	2.31709	-0.407031	3.37806	Tentative
ARHGAP42	2.22998	2.33712	0.302625	3.65647	Tentative
ZFP91	2.22142	2.29557	0.686313	3.31689	Tentative
MAP3K13	2.21184	2.27319	0.775062	3.39355	Tentative
CNOT4	2.20071	2.22902	0.791732	3.12941	Tentative
TCF20	2.18044	2.14766	0.856484	3.46803	Tentative
PROCA1	2.16986	2.28113	-0.0655114	3.53639	Tentative
MYH3	2.16801	2.16478	0.800008	3.41305	Tentative
FSD1L	2.16185	2.10929	1.06288	3.14509	Tentative
KCNC3	2.161	2.19356	0.509939	3.32761	Tentative
NFE2L1	2.15944	2.17911	0.972841	3.34367	Tentative
GON4L	2.14365	2.23569	-0.59663	3.09134	Tentative
GPRC5B	2.05061	2.11128	-0.346732	3.35546	Tentative
MTMR7	2.02428	2.07088	-0.267438	3.15267	Tentative
OGFOD2	2.01381	2.10366	-0.123697	3.18714	Tentative
CACNA1D	2.01099	2.06724	0.737025	3.07024	Tentative
PTGDS	1.98652	2.07912	-1.08077	3.18485	Tentative
DYRK1B	1.9819	2.0341	0	3.2434	Tentative
MYO7B	1.98116	2.07923	0.147511	3.30506	Tentative
BMP8B	1.97464	1.96267	0	3.3694	Tentative
CHD4	1.96155	2.03405	0.548102	3.39131	Tentative
CASP2	1.9483	1.98757	-0.469681	3.53461	Tentative
MFSD9	1.92493	2.06474	-1.001	3.02313	Tentative
TTC12	1.92035	2.06796	0.0279917	2.94915	Tentative
SGSM2	1.90566	1.89172	-0.0253448	3.1052	Tentative
PPM1L	1.88789	1.97143	-1.001	2.91377	Tentative
LPCAT4	1.87347	1.91716	-1.001	3.20088	Tentative
SETD1A	1.84533	1.90995	-0.75801	3.07699	Tentative
NUDT3	1.83618	1.90546	-1.001	3.00164	Tentative
GOLGA2	1.83156	1.89679	0	2.87803	Tentative
PTCD1	1.81003	1.86081	-0.331868	3.21932	Tentative
SNX19	1.80721	1.87664	-0.578853	3.30233	Tentative
VPS53	1.79425	1.90302	-0.453686	3.25805	Tentative
ZNF169	1.75587	1.85142	-1.001	2.92262	Tentative
IKZF1	1.73877	1.72286	0	2.8752	Rejected
BPGM	1.73859	1.78351	-0.0221195	3.27188	Rejected
LIPH	1.73258	1.82572	-1.001	2.77226	Tentative
NDUFB1	1.62118	1.78562	-0.120527	2.60629	Tentative
ST13	1.61718	1.73211	0	2.50056	Rejected
SAP30L	1.61133	1.78206	-1.63736	2.92192	Rejected
GYPB	1.55005	1.58948	0.44181	2.32824	Rejected
DHX37	1.54745	1.64173	-0.624442	2.71217	Rejected
NF2	1.53111	1.5596	0.991001	2.32137	Rejected
SLC35E4	1.52661	1.49665	-0.351158	2.78236	Rejected
MAP2K7	1.50832	1.56356	0.363996	2.43143	Rejected
PLXNA3	1.48747	1.57602	-0.172687	2.79992	Rejected
GPR107	1.4558	1.43077	-0.0565235	2.37305	Rejected
SLC1A5	1.42382	1.62573	0	2.63742	Rejected
ASPH	1.39804	1.41138	0.388772	1.93961	Rejected
KCNMB1	1.38822	1.55773	-1.001	2.50506	Rejected
LUZP1	1.35401	1.34136	0.706565	2.30131	Rejected
SLC8A1	1.33091	1.40818	-0.0940729	2.13872	Rejected
CDKL1	1.32338	1.36437	-0.0614297	2.30133	Rejected
LRRC29	1.29504	1.3954	-0.0672676	2.35783	Rejected
POLH	1.29329	1.55208	-1.001	2.50464	Rejected
STRN3	1.29023	1.27956	-0.659917	2.86023	Rejected
ORM1	1.26466	1.49294	-1.40835	2.51648	Rejected
RAB7A	1.21418	1.41906	-1.35362	2.47105	Rejected
LGALS3	1.21398	1.43646	-0.927779	2.06526	Rejected
KRT1	1.20915	1.45413	-1.001	1.97947	Rejected
FNIP1	1.20547	1.40401	-1.001	2.08674	Rejected
ITLN1	1.18377	1.34721	0	2.09228	Rejected
C18orf54	1.17382	1.3759	-1.40131	2.02421	Rejected
CCDC88B	1.15971	1.32834	0	2.08483	Rejected
ABCC3	1.15942	1.4782	-1.001	2.23413	Rejected
ARHGAP1	1.12326	1.38711	-0.595458	1.97965	Rejected
PROC	1.1222	1.34215	-0.542661	1.95555	Rejected
AP1G2	1.11219	1.36754	-1.001	2.26276	Rejected
ATP8B3	1.10989	1.38212	-1.001	2.14616	Rejected
MAFK	1.0983	1.60272	-1.001	2.47468	Rejected
ZSCAN20	1.077	1.07394	-1.16975	2.41297	Rejected
SELENBP1	1.04556	1.22039	-1.001	2.26067	Rejected
RAB30	1.04118	1.35985	-1.54894	2.27702	Rejected
TRIM38	1.03334	1.10148	-0.0984278	1.89608	Rejected
NEK6	1.02925	1.19702	-0.416964	2.56259	Rejected
GUCY1B2	1.02779	1.001	0	1.71422	Rejected
PPP3R1	1.00942	1.001	-0.794568	2.38057	Rejected
PNPLA2	0.998972	1.11053	-0.120777	1.99212	Rejected
VDAC3	0.961981	1.11894	-1.41663	2.02618	Rejected
CD101	0.960801	1.00065	-0.694141	2.30772	Rejected
TMEM231	0.942924	1.001	0	1.69467	Rejected
TXLNG	0.905536	0.950336	-0.182919	2.06252	Rejected
NEK8	0.886208	1.0888	-1.32079	1.63736	Rejected
PSMF1	0.871464	1.16029	-1.001	2.24928	Rejected
IGHA1	0.870703	1.001	-1.001	1.7141	Rejected
KLHL12	0.859229	1.001	-1.41653	2.67066	Rejected
HSD17B14	0.830148	1.001	-1.001	1.90585	Rejected
PHLPP2	0.817052	1.04511	-1.41252	1.40131	Rejected
ACACB	0.815661	1.001	-1.001	1.90062	Rejected
CD40LG	0.807983	1.06073	-1.001	1.93549	Rejected
XPNPEP2	0.801467	1.001	-1.001	2.30852	Rejected
DLGAP3	0.795333	1.16261	-1.001	1.89091	Rejected
PTGFRN	0.732175	1.001	-1.001	2.16051	Rejected
SSX2IP	0.729079	0.849034	-1.001	2.15947	Rejected
NAV1	0.691628	0.817886	-1.37458	1.81238	Rejected
TSSK3	0.540632	0.236516	-0.614641	1.84254	Rejected
